# Supplementary material for: A combined method for DNA analysis and radiocarbon dating from a single sample
Source: Sci Rep. 2018 Mar 7;8:4127. doi: 10.1038/s41598-018-22472-w (PMC5841407; doi:10.1038/s41598-018-22472-w)
Supplement: Supplementary file 2 — Supplementary Dataset [file 41598_2018_22472_MOESM2_ESM.xlsx]

## Sheet: Summary
	Bone powder aliquot treatment			DNA sequencing results													Radiocarbon dating results
Experiment	Sample summary	Bone powder treatment	Bone material used (mg)	DNA extract ID	Single-stranded library preparation setup	Indexed library ID	№ of molecules (ddPCR)	Mapped to genome	Total № of sequences	№ of sequences ≥35bp & overlap-merged	№ of mapped sequences ≥35bp	№ of unique sequences ≥35bp	№ of endogenous fragments ≥35bp in library	Percentage of mapped sequences (≥35bp)	5' C to T substitution frequency [%]*	3' C to T substitution frequency [%]*	mg retrieved collagen	% retrieved collagen	d13C	d15N	%C	%N	C:N	Mannheim AMS (MAMS) № †	14C age (BP)	Err±1σ (BP)	Calibrated 14C age (BP) [1σ] ‡	Calibrated 14C age (BP) [2σ] ‡
Initial treatment evaluation experiment	A; Horse (burial, Leipzig, Germany); SP3885; S-EVA 27671 = R-EVA 616; young standard bone	No treatment (replicate 1)	502														15	2.98805	-20.799	6.273	40.357	14.8693	3.16648	MAMS 26350	362	19	432 - 319	459 - 316
		No treatment (replicate 2)	508														16.3	3.20866	-20.983	6.409	34.1337	12.0499	3.30481	MAMS 26351	335	20
		EDTA treatment (replicate 1)	510	E3380	CircLigase	B8907	15967500000	equCab2	1354233	973944	1737	1737	2.04806e+07	0.178347	16.2	20.6	15.8	3.09804	-20.718	6.447	34.971	12.8256	3.18109	MAMS 26352	329	19
		EDTA treatment (replicate 2)	507	E3381	CircLigase	B8908	18243750000	equCab2	1504788	1101530	2112	2112	2.56055e+07	0.191733	13.5	24.3	14.4	2.84024	-20.733	6.535	44.5963	16.3153	3.18897	MAMS 26353	318	21
		EDTA treatment (replicate 3)	512	E3382	CircLigase	B8909	19912500000	equCab2	1423778	1034317	1892	1891	2.64609e+07	0.182923	10.1	18.2
		EDTA treatment (replicate 4)	503	E3383	CircLigase	B8910	15753750000	equCab2	1489807	1092412	1997	1995	2.1117e+07	0.182806	11.1	20.2
		EDTA treatment full lysis (replicate 3)	512	E3384	CircLigase	B8911	9375000000	equCab2	1507994	948829	5605	5603	3.48455e+07	0.590728	8.3	10.9
		EDTA treatment full lysis (replicate 4)	503	E3385	CircLigase	B8912	8137500000	equCab2	1641481	1039092	6324	6319	3.13507e+07	0.608608	9.8	9.4
		Neutral phosphate treatment (replicate 1)	514	E3386	CircLigase	B8913	25350000000	equCab2	1538026	1175516	333	333	5.48856e+06	0.028328	2.7	5.4	21	4.0856	-20.777	6.568	45.1819	16.4883	3.19695	MAMS 26354	316	21
		Neutral phosphate treatment (replicate 2)	508	E3387	CircLigase	B8914	30600000000	equCab2	1452325	1101215	320	320	6.74229e+06	0.0290588	1.5	14.3	20.2	3.97638	-20.71	6.494	32.7063	12.0336	3.17092	MAMS 26355	340	20
		Neutral phosphate treatment (replicate 3)	498	E3388	CircLigase	B8915	23287500000	equCab2	1176053	897478	262	262	5.18797e+06	0.0291929	4.6	10.3
		Neutral phospahte treatment (replicate 4)	496	E3389	CircLigase	B8916	25987500000	equCab2	1518278	1150017	315	313	5.39168e+06	0.0273909	2.6	13.9
		Neutral phosphate treatment full lysis (replicate 3)	498	E3390	CircLigase	B8917	15041250000	equCab2	1221688	878638	3780	3778	4.65388e+07	0.430211	11.8	24.6
		Neutral phosphate treatment full lysis (replicate 4)	496	E3391	CircLigase	B8918	12450000000	equCab2	1344191	965498	4428	4426	4.10125e+07	0.458623	11.1	22.7
		Acidic phosphate treatment (replicate 1)	506	E3392	CircLigase	B8919	30600000000	equCab2	1927520	1388459	2362	2359	3.74975e+07	0.170117	10.9	14.8	20.9	4.13043	-20.754	6.437	31.3738	11.5625	3.16565	MAMS 26356	307	21
		Acidic phosphate treatment (replicate 2)	506	E3393	CircLigase	B8920	27262500000	equCab2	1314081	945804	1589	1587	3.29661e+07	0.168005	9.5	16.1	21.4	4.22925	-20.714	6.416	33.2829	12.224	3.17654	MAMS 26357	331	21
		Acidic phosphate treatment (replicate 3)	498	E3394	CircLigase	B8921	35062500000	equCab2	1501578	1066978	1661	1658	3.87851e+07	0.155673	10.3	17
		Acidic phosphate treatment (replicate 4)	492	E3395	CircLigase	B8922	32812500000	equCab2	1687272	1202804	2100	2096	4.08389e+07	0.174592	10.3	14.9
		Acidic phosphate treatment full lysis (replicate 3)	498	E3396	CircLigase	B8923	20891250000	equCab2	1589854	1132754	2330	2329	3.0617e+07	0.205693	11.3	19.5
		Acidic phosphate treatment full lysis (replicate 4)	492	E3397	CircLigase	B8924	20973750000	equCab2	1531159	1087781	2984	2978	4.08747e+07	0.27432	9.2	23.8
	Extraction blank	EDTA buffer		E3398	CircLigase	B8925	22650000	equCab2	409228	98312	89	83	4925.98	0.0905281	5.6	20
	Extraction blank	Neutral phosphate buffer		E3399	CircLigase	B8926	19975000	equCab2	392085	61965	160	157	8151.29	0.25821	7.7	12.9
	Extraction blank	Acidic phosphate buffer		E3400	CircLigase	B8927	15200000	equCab2	364147	26253	84	62	3506.28	0.319963	0	47.1
	Extraction blank	Lysis buffer		E3401	CircLigase	B8928	33775000	equCab2	334383	88932	86	80	8686.6	0.0967031	0	30.8
	Library blank				CircLigase	B8929	14525000	equCab2	435266	64635	90	59	3003.34	0.139243	7.1	37.5
	B; Cave bear (Schwabenreith Cave, Austria); SP3571; S-EVA 28705 = R-EVA 800; radiocarbon background bone	No treatment (replicate 1)	504														24.6	4.88095	-21.519	-0.077	38.1405	13.9077	3.19948	MAMS 24370	>50,000		>50,000	>50,000
		No treatment (replicate 2)	512														28	5.46875	-21.606	-0.149	37.0459	13.474	3.20767	MAMS 24371	>50,000
		No treatment (replicate 3)	497														28.4	5.71429	-21.518	-0.085	32.5058	11.8399	3.20303	MAMS 25151	>50,000
		No treatment (replicate 4)	500														25.7	5.14	-21.544	-0.104	32.4187	11.836	3.19549	MAMS 25152	>50,000
		EDTA treatment (replicate 1)	507	E3159	CircLigase	B8765	61200000000	polar bear	2288785	1608115	3886	3866	1.03908e+08	0.241649	43.4	61	20.4	4.02367	-21.514	-0.078	43.3167	15.9358	3.17123	MAMS 25153	>50,000
		EDTA treatment (replicate 2)	506	E3160	CircLigase	B8766	69600000000	polar bear	2738956	1952411	4909	4892	1.24743e+08	0.251433	46.1	62.5	22.2	4.38735	-21.49	-0.042	42.3661	15.43	3.20332	MAMS 25154	>50,000
		EDTA treatment (replicate 3)	502	E3161	CircLigase	B8767	77400000000	polar bear	2064767	1484666	3713	3698	1.39186e+08	0.25009	46.7	64.6
		EDTA treatment (replicate 4)	504	E3162	CircLigase	B8768	69700000000	polar bear	2456911	1762540	4364	4342	1.23802e+08	0.247597	47.7	59.7
		EDTA treatment full lysis (replicate 3)	502	E3163	CircLigase	B8769	1110000000	polar bear	2577268	1226252	2807	2799	1.20894e+06	0.228909	39.3	40.6
		EDTA treatment full lysis (replicate 4)	504	E3164	CircLigase	B8770	1230000000	polar bear	1831608	921182	2169	2165	1.45657e+06	0.235458	38	44.2
		Neutral phosphate treatment (replicate 1)	528	E2950	CircLigase	R6019	35850000000	polar bear	1998893	1372734	1891	1876	3.39149e+07	0.137754	33	50.8	17.2	3.25758	-21.447	-0.043	49.1891	17.95	3.19706	MAMS 24368 †	47790	1000
		Neutral phosphate treatment (replicate 2)	536	E2951	CircLigase	R6020	20377500000	polar bear	2373699	1643639	2168	2149	1.86116e+07	0.131902	34.2	52.8	30.7	5.72761	-21.525	0.008	33.1542	12.0871	3.20009	MAMS 24369	>50,000
		Neutral phosphate treatment (replicate 3)	482	E2952	CircLigase	R6021	18240000000	polar bear	1923771	1373614	1629	1620	1.54452e+07	0.118592	36	50.7
		Neutral phospahte treatment (replicate 4)	452	E2953	CircLigase	R6022	19042500000	polar bear	1792729	1199439	1460	1454	1.55082e+07	0.121724	43.3	51.6
		Neutral phosphate treatment full lysis (replicate 3)	482	E2954	CircLigase	R6023	36150000000	polar bear	1929520	1200446	3698	3687	6.92829e+07	0.308052	46.5	58.1
		Neutral phosphate treatment full lysis (replicate 4)	452	E2955	CircLigase	R6024	23175000000	polar bear	1952139	1329368	4017	4000	4.76882e+07	0.302174	43.8	56.9
		Acidic phosphate treatment (replicate 1)	506	E3165	CircLigase	B8771	61200000000	polar bear	2176628	1258765	2941	2933	8.26918e+07	0.233642	48.3	53.1	28	5.5336	-21.443	-0.084	30.8767	11.2871	3.19151	MAMS 25155	>50,000
		Acidic phosphate treatment (replicate 2)	508	E3166	CircLigase	B8772	57100000000	polar bear	2291494	1284360	2946	2929	7.34091e+07	0.229375	49.3	54.2	24.7	4.8622	-21.471	-0.216	31.4064	11.5389	3.17541	MAMS 25156	>50,000
		Acidic phosphate treatment (replicate 3)	502	E3167	CircLigase	B8773	64100000000	polar bear	2644853	1606509	3491	3477	8.4607e+07	0.217303	45.1	54
		Acidic phosphate treatment (replicate 4)	496	E3168	CircLigase	B8774	71300000000	polar bear	2611560	1468442	2820	2807	7.69908e+07	0.19204	46.9	49.4
		Acidic phosphate treatment full lysis (replicate 3)	502	E3169	CircLigase	B8775	31800000000	polar bear	2298329	1632067	4849	4837	6.70914e+07	0.297108	44.6	62.1
		Acidic phosphate treatment full lysis (replicate 4)	496	E3170	CircLigase	B8776	43300000000	polar bear	1782192	1306756	3946	3935	9.58717e+07	0.301969	43.7	62.7
	Extraction blank	Neutral phosphate buffer		E2956	CircLigase	R6025	156000000	polar bear	27504	715	0	0	0	0	0	0
	Extraction blank	Lysis buffer		E2957	CircLigase	R6026	132000000	polar bear	23003	3534	5	5	28691.9	0.141483	0	100
	Extraction blank	EDTA buffer		E3171	CircLigase	B8777	384000000	polar bear	472143	22653	62	61	50425.4	0.273694	8.3	9.1
	Extraction blank	Acidic phosphate buffer		E3172	CircLigase	B8778	344000000	polar bear	400961	8876	45	43	38607.2	0.506985	25	12.5
	Extraction blank	Lysis buffer		E3173	CircLigase	B8779	312000000	polar bear	407075	16485	56	53	42920.8	0.339703	7.1	20
	Library blank				CircLigase	R6027	112500000	polar bear	29520	99	0	0	0	0	0	0
	Library blank				CircLigase	B8780	335000000	polar bear	515619	3877	11	9	7146.75	0.283725	25	0
Comparison of EDTA and acidic phosphate treatment (sample variation)	C; Bottlenose dolphin (seabed, North Sea, Netherlands); SP1060; R-EVA 1656	No treatment	500														35.7	7.14	-11.703	15.989	47.6437	16.6916	3.33007	MAMS 27648	5660	28	5,970 - 5,913	6,001 - 5,890
		EDTA treatment	501	E3934	ssDNA2.0	D1733	53000000000	turTru1.75	6171668	4143343	101957	101619	8.75569e+08	2.46074	27.7	18.6	36.2	7.22555	-11.713	15.996	47.967	16.8677	3.31766	MAMS 27649	5609	28
		Acidic phosphate treatment	499	E3935	ssDNA2.0	D1734	44150000000	turTru1.75	4932467	3455590	11950	11922	1.06963e+08	0.345816	16.5	11.6	38	7.61523	-11.581	15.944	45.1775	15.8578	3.32374	MAMS 27650	5603	29
		Regular DNA extraction	502	E3936	ssDNA2.0	D1735	49000000000	turTru1.75	5521695	3737465	107188	106834	9.51196e+08	2.86793	27.1	17.9
	D; Mammoth (seabed, Brown Bank - North Sea, UK); SP4052; S-EVA 2000 = R-EVA 123	No treatment	503														48.3	9.60239	-21.147	6.795	47.2969	16.5978	3.32452	MAMS 27651	35120	480	40,390 - 39,680	40,800 - 39,340
		EDTA treatment	505	E3938	ssDNA2.0	D1737	39800000000	loxAfr3	5397212	3598632	25305	25234	1.86604e+08	0.703184	34.4	24.6	44.4	8.79208	-21.195	6.771	47.2758	16.7065	3.30141	MAMS 27652	35860	510
		Acidic phosphate treatment	503	E3939	ssDNA2.0	D1738	50500000000	loxAfr3	5664194	3885920	10478	10441	9.34182e+07	0.26964	32.4	22.5	52.1	10.3579	-21.168	6.871	46.2327	16.2284	3.32369	MAMS 27653	35340	510
		Regular DNA extraction	502	E3940	ssDNA2.0	D1739	80500000000	loxAfr3	6753283	4488634	29763	29658	3.54779e+08	0.663075	34	24.4
	E; Woolly rhinoceros (seabed, Brown Bank - North Sea, UK); SP4053; S-EVA 2001 = R-EVA 124	No treatment	504														35.1	6.96429	-20.308	2.734	45.5506	17.1067	3.10653	MAMS 27654	>49,000		>49,000	>49,000
		EDTA treatment	505	E3942	ssDNA2.0	D1741	259500000000	cerSim1	5419834	3670315	774	770	3.70589e+07	0.0210881	41.7	28.7	32.7	6.47525	-20.255	2.694	47.3902	16.7681	3.29725	MAMS 27655	>49,000
		Acidic phosphate treatment	505	E3943	ssDNA2.0	D1742	289000000000	cerSim1	7275634	5143006	792	790	3.14595e+07	0.0153996	34.6	26.6	39.4	7.80198	-20.239	2.663	46.6622	16.4382	3.31174	MAMS 27656	>49,000
		Regular DNA extraction	507	E3944	ssDNA2.0	D1743	398500000000	cerSim1	6526172	4566846	996	991	6.08176e+07	0.0218094	38.3	25.7
	F; Cave bear (Teixoneres Cave, Spain); SP4054; S-EVA 26853 = R-EVA 572	No treatment (replicate 1)	508														16.6	3.26772	-20.204	2.223	35.9574	12.4886	3.3591	MAMS 27658	40830	940	45,210 - 44,650	45,490 - 44,390
		EDTA treatment (replicate 1)	510	E3966	ssDNA2.0	D1749	92500000000	polar bear	4895038	2481708	2175	2149	4.11003e+07	0.0876413	51.7	37.4	12.6	2.47059	-20.19	2.293	43.7915	15.2809	3.34341	MAMS 27659 †	45300	1630
		Acidic phosphate treatment	508	E3967	ssDNA2.0	D1750	67500000000	polar bear	4168711	2196761	1095	1087	1.77303e+07	0.0498461	46.4	28.8	15.5	3.05118	-20.201	2.228	36.2309	12.5731	3.36189	MAMS 27660	42890	1250
		Regular DNA extraction	507	E3968	ssDNA2.0	D1751	80500000000	polar bear	3936843	2097766	1793	1763	3.6663e+07	0.0854719	51.4	37.2
		No treatment (replicate 2)	504														11.7	2.32143	-20.178	2.415	34.202	12.3477	3.23155	MAMS 28691	41630	510
		EDTA treatment (replicate 2)	504														13.5	2.67857	-20.244	2.428	38.4075	13.7683	3.25449	MAMS 28692	40740	470
		EDTA treatment (replicate 3)	506														10.4	2.05534	-20.167	2.513	39.2881	14.116	3.2471	MAMS 28693	41930	530
	G; Cave bear (Vindija Cave, Croatia); SP2689; R-EVA 1657	No treatment	509														9.7	1.9057	-20.625	2.223	17.171	6.06273	3.30427	MAMS 27661	47610	2220	date exits out of calibration range (>49,440)	date exits out of calibration range (>49,910)
		EDTA treatment (replicate 1)	510	E3970	ssDNA2.0	D1753	13125000000	polar bear	3965491	2291882	6005	5947	1.98754e+07	0.262012	42.8	32.7	3.2	0.627451	-21.099	2.357	44.9684	14.8426	3.53464	not dated
		Acidic phosphate treatment	511	E3971	ssDNA2.0	D1754	4260000000	polar bear	3140790	818755	5438	5356	7.37581e+06	0.664179	50.8	40.6	8.7	1.70254	-20.737	2.355	20.0707	7.0637	3.31496	MAMS 27662	47630	2250
		Regular DNA extraction	508	E3972	ssDNA2.0	D1757	11160000000	polar bear	4082820	2430950	5610	5570	1.53344e+07	0.230774	40.7	31.1
		EDTA treatment (replicate 2)	509														3.3	0.64833	-20.486	2.439	35.845	13.1188	3.18772	not dated
	H; Yak (Denisova Cave, Russia); SP3391; R-EVA 1658	No treatment	509														30.6	6.01179	-19.248	5.409	38.8425	13.6496	3.31995	MAMS 27663	>49,000		>49,000	>49,000
		EDTA treatment	509	E3974	ssDNA2.0	D1759	75500000000	bosTau6	4331332	2897403	83925	83644	1.46291e+09	2.89656	42.3	31.4	22.5	4.42043	-19.253	5.446	48.1275	16.9637	3.30993	MAMS 27664	>49,000
		Acidic phosphate treatment	508	E3975	ssDNA2.0	D1760	26600000000	bosTau6	5027404	2339351	105192	104793	5.56571e+08	4.49663	46.5	33.3	32.1	6.3189	-19.253	5.39	41.0117	14.4294	3.31594	MAMS 27665	>49,000
		Regular DNA extraction	508	E3976	ssDNA2.0	D1761	65000000000	bosTau6	7296193	4875287	137168	136718	1.222e+09	2.81354	42.8	30.3
	I; Mammoth (permafrost, Bykovsky Peninsula - Siberia, Russia); SP1421 = MKh-O468; R-EVA 1678	No treatment	507														50.4	9.94083	-22.2712	7.43867	42.8524	15.2827	3.2713	MAMS 27667	33580	400	38,520 - 37,840	38,720 - 37,270
		EDTA treatment	509	E3991	ssDNA2.0	D1767	10240000000	loxAfr3	3954864	3090375	2019317	2009345	5.22845e+09	65.3421	18.5	11.8	45.5	8.9391	-22.0322	7.68167	47.5108	16.8857	3.28262	MAMS 27668	33990	420
		Acidic phosphate treatment	509	E3992	ssDNA2.0	D1768	3825000000	loxAfr3	5836276	3110031	2308810	2295575	1.51316e+09	74.2375	20.2	12.7	57.1	11.2181	-22.0392	7.66167	43.382	15.6641	3.2311	MAMS 27669	33520	400
		Regular DNA extraction	510	E3993	ssDNA2.0	D1769	13000000000	loxAfr3	6819246	5038849	3077488	3062676	5.86683e+09	61.0752	18	11.5
	J; Steppe bison (permafrost, Yukon Territory, Canada); SP3425; R-EVA 1679	No treatment	506														50.1	9.90119	-19.5942	4.75067	42.8002	15.8357	3.15323	MAMS 27670	43480	1310	47,690 - 46,000	48,800 - 45,440
		EDTA treatment	506	E3995	ssDNA2.0	D1771	7635000000	bosTau6	6744196	4195346	341597	340141	3.86717e+08	8.14228	35.2	23.4	50.9	10.0593	-19.7392	4.81967	49.4217	18.2117	3.16602	MAMS 27671	43650	1340
		Acidic phosphate treatment	507	E3996	ssDNA2.0	D1772	3300000000	bosTau6	6774966	3325485	453654	451440	2.20969e+08	13.6417	38.5	25.2	52.8	10.4142	-19.7422	4.78367	44.4965	16.5583	3.13513	MAMS 27672	43660	1330
		Regular DNA extraction	507	E3997	ssDNA2.0	D1773	10445000000	bosTau6	6139712	4248553	301107	300018	5.12249e+08	7.08728	34.1	22
	K; Human (burial, St. Lorenz by Schöningen, Germany); SP4059; R-EVA 1680	No treatment	506														65.9	13.0237	-19.0052	13.6527	45.8105	16.9457	3.15393	MAMS 27674	690	19	669 - 655	673 - 570
		EDTA treatment	508	E4013	ssDNA2.0	D1667	38700000000	hg19	3245119	2263302	53444	53247	6.37352e+08	2.36133	18.5	10.5	60.4	11.8898	-18.8672	13.7327	47.8265	17.6305	3.16484	MAMS 27675	684	19
		Acidic phosphate treatment	508	E4014	ssDNA2.0	D1668	7515000000	hg19	3529211	1788255	39227	39057	8.35288e+07	2.19359	31.1	17.3	65.7	12.9331	-18.9562	13.6587	46.4576	17.1744	3.15589	MAMS 27676	669	19
		Regular DNA extraction	508	E4015	ssDNA2.0	D1669	37100000000	hg19	4765258	3289748	74984	74705	5.83789e+08	2.27932	18.4	10.3
	L; Dog (burial, Netherlands); SP2513; R-EVA 1681	No treatment (replicate 1)	507														8.8	1.7357	-19.9522	9.12467	23.3116	8.52317	3.19093	MAMS 27677	1340	20	1,301 - 1,290	1,306 - 1,285
		EDTA treatment (replicate 1)	508	E4017	ssDNA2.0	D1671	62000000000	canFam3.1	4543345	2981817	560	558	7.64195e+06	0.0187805	13.4	7.4	7.4	1.45669	-20.0442	9.27067	45.9074	16.4791	3.25009	MAMS 27678	1393	21
		Acidic phosphate treatment (replicate 1)	505	E4018	ssDNA2.0	D1672	52500000000	canFam3.1	3625541	1957627	259	259	3.75047e+06	0.0132303	4.5	4.5	9.8	1.94059	-20.6032	8.96367	24.4699	8.90155	3.2071	MAMS 27679 †	1556	20
		Regular DNA extraction	507	E4019	ssDNA2.0	D1673	62000000000	canFam3.1	5130606	3206481	708	705	8.55571e+06	0.0220803	17.7	8.6
		No treatment (replicate 2)	498														9.4	1.88755	-20.036	9.2	14.8688	5.36197	3.23519	MAMS 28699	1398	26
		EDTA treatment (replicate 2)	504														6	1.19048	-19.963	9.556	41.5519	14.8407	3.26651	MAMS 28697	1392	24
		EDTA treatment (replicate 3)	504														6	1.19048	-19.928	9.47	40.2616	14.3859	3.26514	MAMS 28698	1356	25
		Acidic phosphate treatment (replicate 2)	504														9.8	1.94444	-20.73	8.388	7.20646	2.74111	3.0672	MAMS 28700	1394	31
	Extraction blank	EDTA buffer		E3946	ssDNA2.0	D1745	1570000000	turTru1.75	59631	857	31	30	816186	3.61727	0	0
								loxAfr3	59631	857	31	30	816186	3.61727	0	0
								cerSim1	59631	857	31	29	816186	3.61727	0	0
	Extraction blank	Acidic phosphate buffer		E3947	ssDNA2.0	D1746	1710000000	turTru1.75	31530	410	15	15	813511	3.65854	0	0
								loxAfr3	31530	410	15	15	813511	3.65854	0	0
								cerSim1	31530	410	14	14	759277	3.41463	0	0
	Extraction blank	Lysis buffer		E3948	ssDNA2.0	D1747	1630000000	turTru1.75	77142	1134	40	37	845195	3.52734	0	0
								loxAfr3	77142	1134	41	38	866324	3.61552	0	0
								cerSim1	77142	1134	40	37	845195	3.52734	100	0
	Extraction blank	EDTA buffer		E3978	ssDNA2.0	D1763	1960000000	polar bear	61055	1025	29	28	930964	2.82927	0	0
								bosTau6	61055	1025	36	34	1.15568e+06	3.5122	0	0
	Extraction blank	Acidic phosphate buffer		E3979	ssDNA2.0	D1764	1500000000	polar bear	38360	649	24	23	938478	3.698	0	0
								bosTau6	38360	649	30	28	1.1731e+06	4.6225	0	0
	Extraction blank	Lysis buffer		E3980	ssDNA2.0	D1765	1635000000	polar bear	74030	1782	48	45	1.06011e+06	2.6936	33.3	0
								bosTau6	74030	1782	52	49	1.05363e+06	2.91807	0	0
	Extraction blank	EDTA buffer		E3999	ssDNA2.0	D1775	1485000000	loxAfr3	83982	1360	44	42	778024	3.23529	0	33.3
								bosTau6	83982	1360	54	52	954847	3.97059	0	0
	Extraction blank	Acidic phosphate buffer		E4000	ssDNA2.0	D1776	1765000000	loxAfr3	40667	845	25	24	1.08503e+06	2.95858	0	0
								bosTau6	40667	845	29	28	1.25864e+06	3.43195	0	0
	Extraction blank	Lysis buffer		E4001	ssDNA2.0	D1777	1695000000	loxAfr3	69090	1842	42	40	1.0304e+06	2.28013	50	0
								bosTau6	69090	1842	44	42	1.07946e+06	2.38871	0	0
	Extraction blank	EDTA buffer		E4021	ssDNA2.0	D1675	1875000000	hg19	40001	825	32	32	1.49996e+06	3.87879	0	16.7
								canFam3.1	40001	825	17	17	796855	2.06061	0	0
	Extraction blank	Acidic phosphate buffer		E4022	ssDNA2.0	D1676	1890000000	hg19	39508	589	21	20	1.00461e+06	3.56537	0	0
								canFam3.1	39508	589	19	18	908930	3.22581	0	33.3
	Extraction blank	Lysis buffer		E4023	ssDNA2.0	D1677	1630000000	hg19	43887	1393	31	31	1.15137e+06	2.22541	0	0
								canFam3.1	43887	1393	25	25	928521	1.79469	0	0
	Library blank				ssDNA2.0	D1755	1695000000	turTru1.75	35133	498	16	16	771924	3.21285	0	0
								loxAfr3	35133	498	16	16	771924	3.21285	0	0
								cerSim1	35133	498	16	16	771924	3.21285	0	0
								polar bear	35133	498	16	16	771924	3.21285	0	0
								bosTau6	35133	498	18	18	868414	3.61446	0	0
	Library blank				ssDNA2.0	D1684	1330000000	hg19	51027	750	32	29	834068	4.26667	0	0
								canFam3.1	51027	750	28	25	729810	3.73333	100	0
* Numbers are italicized if the percentage is based on fewer than 100 observations
† Radiocarbon dates that do not fall into the combined 2σ interval with at least one of the untreated controls are considered outliers
‡ All radiocarbon dates obtained for each sample (outliers ommited) were averaged (R_Combine function) and calibrated using OxCal 4.2 (Marine13 curve for sample C, IntCal13 for all other samples)
